# Supplementary material for: Evaluation of Osteogenic Potential of Fucoidan Containing Chitosan Hydrogel in the Treatment of Periodontal Intra-Bony Defects—A Randomized Clinical Trial
Source: Gels. 2023 Jul 13;9(7):573. doi: 10.3390/gels9070573 (PMC10379738; doi:10.3390/gels9070573)
Supplement: Supplementary file 1 [file gels-09-00573-s001.zip]

Archive with 1 entries (1 files):
- gels-2448995-supplementary.pdf
